# Supplementary material for: Dietary Use of Methionine Sources and Bacillus amyloliquefaciens CECT 5940 Influences Growth Performance, Hepatopancreatic Histology, Digestion, Immunity, and Digestive Microbiota of Litopenaeus vannamei Fed Reduced Fishmeal Diets
Source: Animals (Basel). 2022 Dec 22;13(1):43. doi: 10.3390/ani13010043 (PMC9817784; doi:10.3390/ani13010043)
Supplement: Supplementary file 1 [file animals-13-00043-s001.zip]

Archive with 1 entries (1 files):
- animals-2086007-supplementary.xlsx
