# Supplementary material for: Dietary Use of Methionine Sources and Bacillus amyloliquefaciens CECT 5940 Influences Growth Performance, Hepatopancreatic Histology, Digestion, Immunity, and Digestive Microbiota of Litopenaeus vannamei Fed Reduced Fishmeal Diets
Source: Animals (Basel). 2022 Dec 22;13(1):43. doi: 10.3390/ani13010043 (PMC9817784; doi:10.3390/ani13010043)
Supplement: Supplementary file 1 [file animals-13-00043-s001.zip › animals-2086007-supplementary.xlsx]

## Sheet: KEEG_path_abun_unstrat_16S
KEGG ID	Intestine Diets						Hepatopancreas Diets						KEGG Pathways
	CDI	D1I	D2I	D3I	D4I	D5I	CDH	D1H	D2H	D3H	D4H	D5H	First Level	Second Level	Third Level
ko02030	29245.1	44393.8	10116.8	23878.2	33062.6	68653.5	36302.3	26871.2	37852.3	20304.7	23904.8	35487.7	Cellular Processes	Cell motility	Bacterial chemotaxis
ko02040	27507.9	44702.4	9508.05	24046.1	33319	68006.5	33690.6	26390.2	35986.8	18315.2	20225	31741.7	Cellular Processes	Cell motility	Flagellar assembly
ko04112	20960.8	39059.6	7203.08	21275.7	29339.5	58790.1	41990.5	32722.4	44259.9	23944.5	26444.3	41614.4	Cellular Processes	Cell growth and death	Cell cycle - Caulobacter
ko04113	368.619	1292.95	161.308	373.705	748.751	1075.24	1570.64	1081.58	1595.02	761.149	509.706	1485.29	Cellular Processes	Cell growth and death	Meiosis - yeast
ko04146	7044.65	12845.6	2396.02	7354.58	9778.04	19950.1	12911.3	10100.7	13476.6	7342.74	8695.72	12873.6	Cellular Processes	Transport and catabolism	Peroxisome
ko04210	1026.17	2631.84	376.901	1340.89	1942.43	3566.2	2983.62	2509.27	3568	1905.64	1437.59	3256.23	Cellular Processes	Cell growth and death	Apoptosis
ko05111	7417	9286.14	2452.38	5372.5	7224.01	15827.7	4969.99	4407.79	5238.63	2878.03	4362.2	4286.94	Cellular Processes	Cellular community - prokaryotes	Biofilm formation - Vibrio cholerae
ko02010	13095.1	27380.3	4498.13	15360.1	20930.6	41637.1	42117.9	30076.7	45165.9	25148.7	25497	46481.4	Environmental Information Processing	Membrane transport	ABC transporters
ko02020	9070.33	15017.4	3108.91	8326.87	11375.8	23379.1	14173.9	10533.6	14800.3	7800.84	8996.43	13915	Environmental Information Processing	Signal transduction	Two-component system
ko02060	3636.24	4380.38	1141.56	2472.47	3316.87	7440.97	5180.25	3481.31	5138.95	3093.08	3891.17	5329.81	Environmental Information Processing	Membrane transport	Phosphotransferase system (PTS)
ko04310	3.93878	3.12245	1.20408	2.27551	3.39796	8.46265	18.7586	3.69735	6.81286	7.30612	12.738	3.78918	Environmental Information Processing	Signal transduction	Wnt signaling pathway
ko00970	21621.7	38695	7349.17	21291.6	29177	59268.8	43754.6	32379.8	44536	24242	28598.6	42920.1	Genetic Information Processing	Translation	Aminoacyl-tRNA biosynthesis
ko03008	1323.02	2166.04	450.291	1289.94	1669.67	3521.58	1904.99	1457.55	1857.1	1080.44	1480.21	1765.36	Genetic Information Processing	Translation	Ribosome biogenesis in eukaryotes
ko03010	20200.5	36459.8	6872.78	20027.3	27380.8	55597.5	41738.7	31279.7	42506	23513.1	28092.9	40972.5	Genetic Information Processing	Translation	Ribosome
ko03013	689.872	1065.78	229.137	566.966	793.602	1632.23	884.831	573.754	792.264	306.285	465.457	778.515	Genetic Information Processing	Translation	Nucleocytoplasmic transport
ko03018	10818.4	19380.8	3687.34	10539.2	14529.1	29404.1	20579.3	15661.1	21165.8	11222.3	13241.5	19932.2	Genetic Information Processing	Folding, sorting and degradation	RNA degradation
ko03020	12978.3	22440.2	4377.92	11868.4	16583.8	33642.1	25664.1	18370.9	25731.4	13800.6	16742.7	24895	Genetic Information Processing	Transcription	RNA polymerase
ko03030	17066.2	30173.1	5780.59	16428.6	22521.2	45773.5	32893.9	25015.2	33613.9	18453.3	22162.9	32248.4	Genetic Information Processing	Replication and repair	DNA replication
ko03050	171.083	257.042	51.5	209.042	218.292	524.833	718.5	452.458	641.75	474.75	670.583	727.459	Genetic Information Processing	Folding, sorting and degradation	Proteasome
ko03060	22055.5	39077.4	7518.68	21439.3	29322.2	59675.1	42955.1	32164.5	43919.9	24039.8	28548.9	42287.8	Genetic Information Processing	Folding, sorting and degradation	Protein export
ko03070	17372.7	28498.8	5912.64	16225.2	21818.8	45164.8	26089.8	20163.4	27286.7	14792.2	16770.8	25464.7	Genetic Information Processing	Membrane transport	Bacterial secretion system
ko03410	13893.4	24534.7	4717.18	13585.4	18462.6	37685.9	27625.9	20148.4	27959.6	15275.7	18325	27264.4	Genetic Information Processing	Replication and repair	Base excision repair
ko03420	9562.82	16607.2	3218.8	9064.26	12412	25413.4	19789.2	14271.8	19859.9	10947	13400.2	19457.7	Genetic Information Processing	Replication and repair	Nucleotide excision repair
ko03430	21356.5	37323.3	7256.01	20145.3	27785.9	56389.2	39540.8	29669.1	40303.8	21831.3	26084.1	38733.7	Genetic Information Processing	Replication and repair	Mismatch repair
ko03440	19905.8	34718.8	6765.78	18786.5	25891.3	52567.3	37027.1	27877	37610.8	20354.1	24550.4	36198.2	Genetic Information Processing	Replication and repair	Homologous recombination
ko03450	139.2	136.85	47.05	76.15	126.6	264.65	391.05	156.55	239.599	276.25	313.783	182.302	Genetic Information Processing	Replication and repair	Non-homologous end-joining
ko04122	22500.7	39204.5	7630.67	21311.4	29364.9	59700.9	44900.6	32045.9	45212.5	23807.9	28156.2	44506.2	Genetic Information Processing	Folding, sorting and degradation	Sulfur relay system
ko04141	405.021	670.588	136.368	347.905	506.272	1014.68	628.178	474.959	616.601	284.128	407.95	568.535	Genetic Information Processing	Folding, sorting and degradation	Protein processing in endoplasmic reticulum
ko05010	0	0	0	0	0	0	0	0	0	0	2182.52	0	Human Diseases	Neurodegenerative disease	Alzheimer disease
ko05100	3.66667	1.95455	0.893939	1.56061	2.70909	8.3303	16.3221	3.83333	10.6364	9.41303	10.1061	10	Human Diseases	Infectious disease: bacterial	Bacterial invasion of epithelial cells
ko05110	226.34	241.928	76.9996	99.1783	152.87	319.86	0	0	0	0	0	0	Human Diseases	Infectious disease: bacterial	Vibrio cholerae infection
ko05120	1023.87	1547.58	347.213	855.905	1206.35	2514.05	1522.35	1119.53	1629.14	836.008	875.973	1551.08	Human Diseases	Infectious disease: bacterial	Epithelial cell signaling in Helicobacter pylori infection
ko05142	351.322	0	119.773	0	0	0	0	0	0	0	0	0	Human Diseases	Infectious disease: parasitic	Chagas disease
ko05143	0	1459.49	0	650.199	948.22	1913.73	1371.61	1087.75	1264.9	703.575	1198.76	1269.88	Human Diseases	Infectious disease: parasitic	African trypanosomiasis
ko05145	0	0	0	0	0	0	0	0	2256.47	0	895.433	2092.7	Human Diseases	Infectious disease: parasitic	Toxoplasmosis
ko05146	131.955	405.5	51.9872	201.103	297.218	530.538	642.885	471.872	751.56	377.564	293.115	770.613	Human Diseases	Infectious disease: parasitic	Amoebiasis
ko05150	49.0909	231.106	23.3485	93.5909	156.697	252.424	324.652	226.712	402.919	215.553	85.9142	417.467	Human Diseases	Infectious disease: bacterial	Staphylococcus aureus infection
ko05322	9.43478	9.58696	2.23913	8.56522	11.2826	29.8913	30.8261	10.6957	20.2391	24.1957	24.5652	13.4783	Human Diseases	Immune disease	Systemic lupus erythematosus
ko00010	18600.4	34017.1	6312.55	18877.3	25676.6	52103.2	40945.8	29367.1	41715.7	22214.7	26200.3	41541.8	Metabolism	Carbohydrate metabolism	Glycolysis / Gluconeogenesis
ko00020	24060.5	44664.3	8268.9	24706.7	33607.1	67812.3	48019.6	36346	49143.4	26106.3	31572.8	47299.3	Metabolism	Carbohydrate metabolism	Citrate cycle (TCA cycle)
ko00030	21409.5	38070.5	7230.28	20284.8	28083.8	56718.5	46189.4	33101.1	47156	26025.3	30336	46976.5	Metabolism	Carbohydrate metabolism	Pentose phosphate pathway
ko00040	11592	22819	3949.39	12271.1	16936.9	33572.4	29591.6	21123.4	30378.7	15695.3	18670.9	30569.5	Metabolism	Carbohydrate metabolism	Pentose and glucuronate interconversions
ko00051	10797.8	19559.5	3597.33	10525.8	14394.8	29247.4	26684.7	18820.8	26961.2	14562.6	17397.7	27259.2	Metabolism	Carbohydrate metabolism	Fructose and mannose metabolism
ko00052	7994.42	13673.8	2672.31	7263.66	10167.3	20714.6	20269.7	12821.8	20376	10638.9	12611.5	22027.3	Metabolism	Carbohydrate metabolism	Galactose metabolism
ko00053	6584.16	14160.8	2292.51	7886.34	10749.7	21142	17671	13356.8	18517	9717.53	11285.8	17491.1	Metabolism	Carbohydrate metabolism	Ascorbate and aldarate metabolism
ko00061	32070.5	59008.6	10947.2	31235.4	43928.8	87661.8	66040.1	47674.2	67390.9	34489.1	39527.5	64721.6	Metabolism	Lipid metabolism	Fatty acid biosynthesis
ko00071	23056.4	45547.9	7999.12	27674.5	35950.3	73162.3	42269.5	33438.7	45279.6	23596.6	26025.9	42105.1	Metabolism	Lipid metabolism	Fatty acid degradation
ko00100	359.938	400.219	105.219	146.656	276.75	615.188	1308.75	443.126	1096.94	476.938	614.436	1171.72	Metabolism	Lipid metabolism	Steroid biosynthesis
ko00120	1811.58	2651.97	598.622	1763.43	2205.17	4848.91	1489.6	1090.5	1239.78	576.383	943.726	1054.69	Metabolism	Lipid metabolism	Primary bile acid biosynthesis
ko00121	4145.7	3209.22	1312.1	1985.9	2884	7319.7	2336.9	2139	2253.01	1915.95	2020.03	1236.54	Metabolism	Lipid metabolism	Secondary bile acid biosynt
ko00130	14111.1	23631.7	4777.57	13409	18087.2	37464.9	23278.2	17537.8	23057.4	12362.4	15471.2	21908.8	Metabolism	Metabolism of cofactors and vitamins	Ubiquinone and other terpenoid-quinone biosynthesis
ko00140	5529.84	10209.6	1835.97	5735.62	7642.43	15361.2	7537.13	5764.54	7206.26	3323.25	4443.39	6206.27	Metabolism	Lipid metabolism	Steroid hormone biosynthesis
ko00190	9084.56	16599.8	3109.41	9129.68	12546.9	25391.7	21002.7	15165.8	21552.2	12005.5	13497.8	21364.5	Metabolism	Energy metabolism	Oxidative phosphorylation
ko00195	7245.75	13061.5	2459.49	7119.15	9826.5	19856.3	15155	11367.5	15663.3	8594.54	9929.49	15091.3	Metabolism	Energy metabolism	Photosynthesis
ko00230	12888.1	23615.8	4407.02	12638.9	17524.4	35229.9	28041.1	20820.8	29094.2	15991.2	18013.8	28413.1	Metabolism	Nucleotide metabolism	Purine metabolism
ko00240	15285.7	27470	5183.84	14681.9	20357.6	41087.1	31852.5	23916	32716.1	17918.1	20975.2	31676	Metabolism	Nucleotide metabolism	Pyrimidine metabolism
ko00250	24556.2	45705.1	8407.86	25220.4	34347.6	69375.2	50445.4	38527	52423.7	28358.3	33255.6	50304.8	Metabolism	Amino acid metabolism	Alanine, aspartate and glutamate metabolism
ko00253	10429.5	19090	3605.63	9729.73	14070.4	27658.3	17956.5	13913.7	18772.7	8960.38	9772.07	16846.7	Metabolism	Metabolism of terpenoids and polyketides	Tetracycline biosynthesis
ko00260	21611.4	45273.7	7634.63	24422.1	33857.6	66144.8	50691.9	39512.1	55300.2	28963.8	29693.1	52546	Metabolism	Amino acid metabolism	Glycine, serine and threonine metabolism
ko00270	16582.2	30020.2	5661.88	15917.9	22139.6	44385	34356.5	25400.5	35463.6	18811.2	21975.8	34797.5	Metabolism	Amino acid metabolism	Cysteine and methionine metabolism
ko00280	25769.2	51483.3	9000.75	29743.4	39630.4	79305.7	46245.9	37507.9	49957.4	25341.4	27720.5	45934.7	Metabolism	Amino acid metabolism	Valine, leucine and isoleucine degradation
ko00281	32404.5	58800.4	11152	36861.8	47006	97335	36402.1	30987.4	37902.4	19154.4	23903.2	31935.4	Metabolism	Metabolism of terpenoids and polyketides	Geraniol degradation
ko00290	36600.6	73337.4	12657.2	41263	55905.3	111843	87663.2	66168.5	92583	49617.2	55233.6	90144.8	Metabolism	Amino acid metabolism	Valine, leucine and isoleucine biosynthesis
ko00300	22204.7	40504.9	7616.74	21948.5	30170.8	60818.4	45113.4	33806.7	46680.6	25460.5	29269.7	45063.5	Metabolism	Amino acid metabolism	Lysine biosynthesis
ko00310	13584	27957.8	4791.74	16306	21655.5	43237.2	24679.9	20093.7	26454.2	13563.1	14746.9	23760.3	Metabolism	Amino acid metabolism	Lysine degradation
ko00311	2861.28	5287.61	987.297	2999.88	3983.28	8133.3	7805.9	4828.02	7880.79	4048.59	4597.53	8958.02	Metabolism	Biosynthesis of other secondary metabolites	Penicillin and cephalosporin biosynthesis
ko00330	14607.4	28911.5	5119.45	15769.7	21678.3	42968.5	31835.3	24445.2	34133.6	17976.7	19048.8	32714.6	Metabolism	Amino acid metabolism	Arginine and proline metabolism
ko00340	19894.3	39691	6976.86	20900.4	29227.2	57221.3	44748.9	33832.4	46609.1	24752.2	27564	44658.2	Metabolism	Amino acid metabolism	Histidine metabolism
ko00350	8913.1	17872.3	3116.65	9328.74	13133.2	25642.3	20396.5	15033.6	22031.5	11687.3	11688.8	21673.1	Metabolism	Amino acid metabolism	Tyrosine metabolism
ko00360	9750.72	21457.6	3505.28	11062.2	15820.9	30161.6	23904.9	18181.6	26187.2	13461.2	12147.5	25094.4	Metabolism	Amino acid metabolism	Phenylalanine metabolism
ko00361	4880.86	11265.8	1790.32	5950.02	8414.84	15959.1	12516.1	9530.75	14672.6	7874.21	5675.94	14530.6	Metabolism	Xenobiotics biodegradation and metabolism	Chlorocyclohexane and chlorobenzene degradation
ko00362	7959.06	15973.8	2767.19	9311.02	12431	24883.8	15364.8	11785.6	16859.2	8856.96	8343.4	16255.1	Metabolism	Xenobiotics biodegradation and metabolism	Benzoate degradation
ko00363	8055.29	15413.4	2773.35	9084.7	12074	24369.4	14018.7	10458.6	15901	8817.05	6925.81	15389.2	Metabolism	Xenobiotics biodegradation and metabolism	Bisphenol degradation
ko00364	2561.16	0	0	0	0	0	0	0	8250.09	4180.46	0	0	Metabolism	Xenobiotics biodegradation and metabolism	Fluorobenzoate degradation
ko00380	14078.4	28813.6	4959.22	16407.3	22089.4	43772	26485.4	21187	28551.3	14605.6	15336.5	26258.3	Metabolism	Amino acid metabolism	Tryptophan metabolism
ko00400	17691.8	32106.3	6030.49	17506.7	24113.2	48752.9	37876.5	27735.2	38579	20796.7	24335.9	37620.2	Metabolism	Amino acid metabolism	Phenylalanine, tyrosine and tryptophan biosynthesis
ko00401	0	0	0	0	0	0	0	0	12688.3	0	0	12396.7	Metabolism	Biosynthesis of other secondary metabolites	Novobiocin biosynthesis
ko00410	21945.6	42679.6	7624.23	26089.8	33666.2	68816.9	34659.3	28132.1	36555.2	18511.5	22548.9	32924.4	Metabolism	Metabolism of other amino acids	beta-Alanine metabolism
ko00430	17134	30647.5	5846.18	17320.7	23226.1	47544.6	30589.1	24137.9	32880	18237.6	19663.1	31444.1	Metabolism	Metabolism of other amino acids	Taurine and hypotaurine metabolism
ko00440	3629.29	5848.29	1230.32	3146.57	4308.94	8832.58	5213.27	3897.94	5430.85	2903.56	3617.77	5243.87	Metabolism	Metabolism of other amino acids	Phosphonate and phosphinate metabolism
ko00450	19301.6	34600	6514.71	19614.8	26147.5	53820.6	41737.5	30275.6	42158.7	23514.3	28873.8	42124.8	Metabolism	Metabolism of other amino acids	Selenocompound metabolism
ko00480	22273.6	41432.4	7768.29	23119.7	31189.5	62938.6	38417.3	30554.6	41311.1	22608.4	24449.1	38656.6	Metabolism	Metabolism of other amino acids	Glutathione metabolism
ko00500	10110.5	16234.1	3314.54	8551.61	11752.7	24453.9	23130.8	15406	22447.3	12588.2	16274	23713.9	Metabolism	Carbohydrate metabolism	Starch and sucrose metabolism
ko00510	959.907	1369.2	293.345	599.177	939.205	1965.22	3603.13	1616.46	3055.17	1217.92	2002.88	3725.94	Metabolism	Glycan biosynthesis and metabolism	N-Glycan biosynthesis
ko00511	6426.18	10883.2	2070.33	4218.58	6950.37	13271.1	14582.7	10448.8	14095.7	6091.88	9300.2	14510.9	Metabolism	Glycan biosynthesis and metabolism	Other glycan degradation
ko00520	13274.8	22437.9	4420.28	11905.6	16453.2	33696.1	28776.4	19882.4	28524.8	15480.5	19157.5	29195.4	Metabolism	Carbohydrate metabolism	Amino sugar and nucleotide sugar metabolism
ko00521	19239.4	33742.5	6469.47	18338.9	25656.7	52112.7	44831.9	29584.1	43925.9	21926	25767	44839	Metabolism	Biosynthesis of other secondary metabolites	Streptomycin biosynthesis
ko00523	0	0	0	0	0	0	0	0	8588.96	0	0	7650.44	Metabolism	Metabolism of terpenoids and polyketides	Polyketide sugar unit biosynthesis
ko00531	4775.25	6920.91	1498.48	3030.11	4607.8	9670.16	9929.87	5788.43	8950.42	3775.43	5877.05	8792.68	Metabolism	Glycan biosynthesis and metabolism	Glycosaminoglycan degradation
ko00540	20856.1	36530.9	7203.72	19761.3	27546.1	55377.1	28103.9	23825.6	29465.5	14603.1	17323.6	24443	Metabolism	Glycan biosynthesis and metabolism	Lipopolysaccharide biosynthesis
ko00550	22665.1	41025.7	7779.14	22607.2	30948.6	62551.3	44363.7	34627.2	46185.7	26267.9	30534.7	44185.6	Metabolism	Glycan biosynthesis and metabolism	Peptidoglycan biosynthesis
ko00561	7180.59	13905.2	2480.53	7257.31	10288.1	20162.9	17768.9	12066.6	18177.2	8998.63	9911.43	18675	Metabolism	Lipid metabolism	Glycerolipid metabolism
ko00562	4855.25	10682.1	1730.52	5535.63	7876.36	15047.2	15231.6	10332.7	15981.5	8229.18	8639.13	16492.4	Metabolism	Carbohydrate metabolism	Inositol phosphate metabolism
ko00564	10591.8	18264.6	3591.95	10026.4	13725.5	28013.4	19176	13817.1	19332.3	10423.3	12054.2	18805	Metabolism	Lipid metabolism	Glycerophospholipid metabolism
ko00591	5363.42	9211.69	1813.57	4614.78	6561.29	13104.8	8212.13	6222.98	8496.41	4290.17	4773.23	7620.99	Metabolism	Lipid metabolism	Linoleic acid metabolism
ko00600	5702.69	10434	1876.23	5024.73	7353.68	14322.9	12197.6	7631.83	11620	4774.21	6160.46	11510.9	Metabolism	Lipid metabolism	Sphingolipid metabolism
ko00620	24155.7	45247.3	8298.74	25273.9	34338.1	69095.2	49341.7	37104.5	51704.4	27670.5	30783.7	50041.9	Metabolism	Carbohydrate metabolism	Pyruvate metabolism
ko00621	2313.55	4102.92	754.409	2209.68	3078.81	6342.56	8858.98	4933.17	8521.42	4274.49	4923.27	9906.15	Metabolism	Xenobiotics biodegradation and metabolism	Dioxin degradation
ko00622	1424.3	1869.62	433.16	981.59	1370.65	3024.49	5380.31	2258.67	4804.34	2197.28	3072.89	6523.4	Metabolism	Xenobiotics biodegradation and metabolism	Xylene degradation
ko00623	9920.49	0	0	0	13294.6	27268.5	18781.5	14759.2	19867.8	10845.7	12558.7	18713.8	Metabolism	Xenobiotics biodegradation and metabolism	Toluene degradation
ko00624	0	0	0	1733.7	0	0	0	0	0	0	0	5855.23	Metabolism	Xenobiotics biodegradation and metabolism	Polycyclic aromatic hydrocarbon degradation
ko00625	14065.5	29492.4	4930.06	16550.9	22368.1	44361.4	33604.9	25555.1	35822	18727.1	20283.4	33678.6	Metabolism	Xenobiotics biodegradation and metabolism	Chloroalkane and chloroalkene degradation
ko00627	6461.74	12978.1	2265.8	7643.01	10167.8	20371.7	11770.1	9094.5	13209	6749.41	6311.01	12618.6	Metabolism	Xenobiotics biodegradation and metabolism	Aminobenzoate degradation
ko00630	18162.3	36945.3	6396.4	20224.7	27904	54887.5	38749.7	30409.7	42359.2	22210.3	21599.7	39793.5	Metabolism	Carbohydrate metabolism	Glyoxylate and dicarboxylate metabolism
ko00633	5500.17	13396.8	2045.71	6705.54	9740.15	18067.5	15154.3	12191.3	17385.1	8613.45	6921.28	16499.8	Metabolism	Xenobiotics biodegradation and metabolism	Nitrotoluene degradation
ko00640	22013.2	43382.2	7657.26	24888.3	33326.2	66835.5	40446	32182.6	42880.9	21914.9	24505.7	39691.9	Metabolism	Carbohydrate metabolism	Propanoate metabolism
ko00642	7895.59	12748.4	2664.85	0	9323.83	19138	14038.9	9148.05	13956.3	6833.68	8175.47	14662	Metabolism	Xenobiotics biodegradation and metabolism	Ethylbenzene degradation
ko00643	7014.35	17016.4	2652.01	8479.31	12332.2	22710	15365.1	13042.1	18400.8	9202.29	6850.42	17478.8	Metabolism	Xenobiotics biodegradation and metabolism	Styrene degradation
ko00650	21242.9	40602.9	7329.14	23885.2	31541	63995.4	38429.9	30801.5	41464.1	22042.7	24588.4	38770.4	Metabolism	Carbohydrate metabolism	Butanoate metabolism
ko00660	34150.2	70634	12037.8	38363.5	52953.7	104079	79304.4	61730.6	85086.8	44937.2	48302.1	81085.4	Metabolism	Carbohydrate metabolism	C5-Branched dibasic acid metabolism
ko00670	27014.7	51507.1	9307.94	28676.1	39026.9	78399.3	55170.7	42786.4	58195.9	31277.6	35361.5	55289.4	Metabolism	Metabolism of cofactors and vitamins	One carbon pool by folate
ko00680	7711.27	15052.9	2689.3	8086.94	11235.3	22257.3	17535.2	12950.1	18538.3	9681.46	10164.4	18225.3	Metabolism	Energy metabolism	Methane metabolism
ko00710	20830.4	38035.5	7119.91	19867.7	28093.5	55761.9	42643.5	32009.3	44212.6	23546.5	26333.9	42385.4	Metabolism	Energy metabolism	Carbon fixation in photosynthetic organisms
ko00720	23405.9	44112.2	8065.79	24222.2	33226.3	66470.6	46055.7	35728.5	48646.5	25735.6	27782.9	46170.7	Metabolism	Energy metabolism	Carbon fixation pathways in prokaryotes
ko00730	15517.5	28314.6	5313.99	13921	19991.9	39688	37158.7	26638.6	37669.8	20388.7	23677.4	37050.6	Metabolism	Metabolism of cofactors and vitamins	Thiamine metabolism
ko00740	12964.7	23006	4445.26	12511.7	17279.8	34936	23551.2	18544	24979	13687.2	15090.4	23358	Metabolism	Metabolism of cofactors and vitamins	Riboflavin metabolism
ko00750	18979.9	33436.5	6500.27	18304.2	25151.5	50916	34184.5	25733.8	34950.7	18474	22275.6	33475.8	Metabolism	Metabolism of cofactors and vitamins	Vitamin B6 metabolism
ko00760	17727.3	33157.4	6066.84	18087.7	24791.5	49900.6	39095.7	29404.3	40574.2	22151.9	25468.2	39189	Metabolism	Metabolism of cofactors and vitamins	Nicotinate and nicotinamide metabolism
ko00770	27125.1	52148.6	9332.1	28637.8	39283	78747.8	60385.1	45926.8	63211.8	34483.1	38576	60334.5	Metabolism	Metabolism of cofactors and vitamins	Pantothenate and CoA biosynthesis
ko00780	19160.3	29464	6461.2	16547.5	22604.5	47096.3	22302.5	16709.2	21485.7	10902.3	15285.1	18512.4	Metabolism	Metabolism of cofactors and vitamins	Biotin metabolism
ko00785	25982.5	49379.7	8967.01	26379	36539	72693	52610.5	41619.4	54587.7	30066.9	35247.7	51021.7	Metabolism	Metabolism of cofactors and vitamins	Lipoic acid metabolism
ko00790	23254.7	39076.6	7898.29	21361.1	29234.5	59855.7	35185.6	26792.3	34831.3	18386.7	23894.7	32257.8	Metabolism	Metabolism of cofactors and vitamins	Folate biosynthesis
ko00791	4258.46	0	0	0	0	0	0	0	15593.9	0	8169.63	0	Metabolism	Xenobiotics biodegradation and metabolism	Atrazine degradation
ko00830	2637.99	4947.9	0	0	0	7864.6	0	0	0	0	0	0	Metabolism	Metabolism of cofactors and vitamins	Retinol metabolism
ko00860	11035.4	22196.1	3865.34	12428.8	16961.2	33779.4	27557.8	21080.9	29552.1	15789.2	16589.9	28725.8	Metabolism	Metabolism of cofactors and vitamins	Porphyrin metabolism
ko00900	22366.8	40771.7	7653.29	24569.3	32008.3	66269.7	42260.9	32604.6	44029.5	24924.3	29362	41839.8	Metabolism	Metabolism of terpenoids and polyketides	Terpenoid backbone biosynthesis
ko00903	17178.2	35382.9	6015.46	21403.6	27825.1	56167.7	30326.2	24458.3	32461.4	16597.2	18524.5	29145.4	Metabolism	Metabolism of terpenoids and polyketides	Limonene and pinene degradation
ko00906	1513.79	3424.38	566.029	2622.97	3193.85	6796.9	4087.02	3420.76	4639.42	2171.16	2938.01	4386.07	Metabolism	Metabolism of terpenoids and polyketides	Carotenoid biosynthesis
ko00908	6936.06	12251.7	2352.09	6674.99	9189.07	18672.9	13847.5	10377.6	14106.4	7771.78	9292.72	13552	Metabolism	Metabolism of terpenoids and polyketides	Zeatin biosynthesis
ko00910	10239.6	19042.2	3472.46	10022.6	14011.1	27819	21518.2	16332.3	22443	11983.6	13244.3	21603.9	Metabolism	Energy metabolism	Nitrogen metabolism
ko00920	17545.2	30712.6	5958.06	17111.3	22906.1	47058.5	35031.2	25836.3	35401.2	19794.3	25040.1	34962.4	Metabolism	Energy metabolism	Sulfur metabolism
ko00930	16574.9	30293.6	5697.15	18882.9	24226.7	50173.9	21633.8	16596	21767.3	10421.4	13455	18923.7	Metabolism	Xenobiotics biodegradation and metabolism	Caprolactam degradation
ko00941	1037.2	1846.7	354.3	1235.15	1496.45	3174.97	480.467	516.317	335.583	142.15	459.591	88.234	Metabolism	Biosynthesis of other secondary metabolites	Flavonoid biosynthesis
ko00960	7513.09	15060	2624.73	7574.12	10949.6	21155.8	17857.1	13062.7	18618.2	9599.91	9997.72	18014.8	Metabolism	Biosynthesis of other secondary metabolites	Tropane, piperidine and pyridine alkaloid biosynthesis
ko00965	1325.75	4803.75	0	1795	3137.75	4899	7786	4812	8709.5	4301.75	2260	9750.5	Metabolism	Biosynthesis of other secondary metabolites	Betalain biosynthesis
ko00983	15182.5	28112.3	5186.06	14701.6	20565.5	41132.4	37387.8	27177.2	39044.3	21784.8	24268.1	39338	Metabolism	Xenobiotics biodegradation and metabolism	Drug metabolism - other enzymes
ko01040	16375.4	30347.6	5599.19	16653.4	22732.9	45715.7	30313.8	22396.1	31129.9	16181.3	18557.9	29943.9	Metabolism	Lipid metabolism	Biosynthesis of unsaturated fatty acids
ko01051	36929.6	63852.2	12165.1	31343.5	46253	90592.4	73241.9	56719.1	77347.8	43639.6	47837.1	72547.3	Metabolism	Metabolism of terpenoids and polyketides	Biosynthesis of ansamycins
ko01053	704.607	1334.77	235.696	597.933	902.356	1743.14	2035.27	1486.31	1945.47	1088.21	1332.05	1952.51	Metabolism	Metabolism of terpenoids and polyketides	Biosynthesis of siderophore group nonribosomal peptides
ko01055	22105.6	35543.3	7261.77	19254	27721.4	56704.7	43513.7	29972.8	42873.7	20237.1	22528.5	41067.6	Metabolism	Metabolism of terpenoids and polyketides	Biosynthesis of vancomycin group antibiotics
ko01056	217.833	290.833	67.5	72.6667	168.833	307.833	1268.17	292.5	970.667	169.833	417.5	1577.67	Metabolism	Metabolism of terpenoids and polyketides	Biosynthesis of type II polyketide backbone
ko04614	396.279	605.014	115.056	0	496.333	1231.17	1534.28	1002.46	1308.74	998.722	1558	1489.48	Organismal Systems	Endocrine system	Renin-angiotensin system
ko04621	0	1193.89	0	0	0	0	668.65	679.483	749.4	353.787	560.744	592.591	Organismal Systems	Immune system	NOD-like receptor signaling pathway
ko04626	3774.51	6101.68	1288.71	3462.73	4663.94	9665.89	5238.52	4047.76	5416.41	2876.31	3631.97	5012.78	Organismal Systems	Environmental adaptation	Plant-pathogen interaction
ko04910	939.171	1384.01	309.628	798.054	1061.5	2273.6	1838.97	1248.09	1850.2	1109.26	1366.51	1993.75	Organismal Systems	Endocrine system	Insulin signaling pathway
ko04974	625.371	1069.15	215.059	500.106	720.23	1406.34	500.968	427.798	418.072	118.502	335.03	273.314	Organismal Systems	Digestive system	Protein digestion and absorption
